# Supplementary material for: Multi-Omics and Informatics Analysis of FFPE Tissues Derived from Melanoma Patients with Long/Short Responses to Anti-PD1 Therapy Reveals Pathways of Response
Source: Cancers (Basel). 2020 Nov 26;12(12):3515. doi: 10.3390/cancers12123515 (PMC7768436; doi:10.3390/cancers12123515)
Supplement: Supplementary file 1 [file cancers-12-03515-s001.zip]

Archive with 2 entries (2 files):
- supplemental_material/Suppl_figures_11242020.pdf
- supplemental_material/Tables_multiomics_11242020.xlsx
